# Supplementary material for: Genomic Analysis, Evolution and Characterization of E3 Ubiquitin Protein Ligase (TRIM) Gene Family in Common Carp (Cyprinus carpio)
Source: Genes (Basel). 2023 Mar 7;14(3):667. doi: 10.3390/genes14030667 (PMC10048487; doi:10.3390/genes14030667)
Supplement: Supplementary file 1 [file genes-14-00667-s001.zip]

Archive with 3 entries (3 files):
- Suplemental_Data_sheet_1.xlsx
- Supplemental_Data_sheet_2.xlsx
- Supplemental_Materials_S1.pdf
