# Supplementary material for: Genomic Analysis, Evolution and Characterization of E3 Ubiquitin Protein Ligase (TRIM) Gene Family in Common Carp (Cyprinus carpio)
Source: Genes (Basel). 2023 Mar 7;14(3):667. doi: 10.3390/genes14030667 (PMC10048487; doi:10.3390/genes14030667)
Supplement: Supplementary file 1 [file genes-14-00667-s001.zip › Supplemental_Data_sheet_2.xlsx]

## Sheet: STRING network analysis
	Table S2_1. STRING network analysis of Common Carp TRIM proteins
Query sequence	STRING protein	Annotation	Identity	Bitscore	E-value
CcTrim1	LOC565787	Tripartite motif-containing protein 16; finTRIM family, member 1	0.7	761.5	4.4e-220
CcTrim2	trim2b	Tripartite motif-containing protein 2/3; Tripartite motif-containing 2b	0.883	703.7	1.3e-202
CcTrim3	trim3b	Tripartite motif-containing protein 2/3; Tripartite motif-containing 3b	0.951	1114.4	0
CcTrim8	trim8	Similar to tripartite motif-containing 8; Tripartite motif-containing 8b	0.725	818.5	3.2e-237
CcTrim9	TRIM67	Tripartite motif-containing protein 67 isoform x5; Tripartite motif containing 67	0.962	1370.9	0
CcTrim11	ftr14	Tripartite motif-containing protein 16; finTRIM family, member 14	0.454	415.6	4.2e-116
CcTrim13	trim13	Tripartite motif-containing 13; E3 ubiquitin ligase involved in the retrotranslocation and turnover of membrane and secretory proteins from the ER through a set of processes named ER-associated degradation (ERAD). This process acts on misfolded proteins as well as in the regulated degradation of correctly folded proteins (By similarity)	0.919	778.9	2.1e-225
CcTrim14	LOC558375	Tripartite motif-containing protein 16-like; FinTRIM family, member 91; Tripartite motif containing 47	0.339	98.6	1.2e-20
CcTrim16	trim16	Tripartite motif-containing protein 16; Tripartite motif-containing 16	0.763	821.6	3.8e-238
CcTrim21	btr32	Bloodthirsty-related gene family, member 32	0.675	652.1	3.7e-187
CcTrim23	trim23	Tripartite motif-containing protein 23; Tripartite motif containing 23	0.974	1158.7	0
CcTrim25	trim25	Tripartite motif-containing protein 25; Tripartite motif-containing 25	0.768	988	3.6e-288
CcTrim29	ftr69	E3 ubiquitin/ISG15 ligase TRIM25; finTRIM family, member 69	0.516	323.6	2.7e-88
CcTrim32	trim32	Tripartite motif-containing protein 32; Tripartite motif-containing 32	0.929	1235.7	0
CcTrim33	trim33	Tripartite motif-containing protein 33; May act as an E3 ubiquitin-protein ligase and a transcriptional repressor (By similarity). Involved in the regulation of embryonic and adult hematopoiesis. Required for normal development and survival of both committed erythroid progenitor cells and posterior mesenchymal cells	0.752	1407.1	0
CcTrim35	trim35-27	Tripartite motif containing 35-27	0.537	487.6	1.1e-137
CcTrim36	trim36	E3 ubiquitin-protein ligase TRIM36 isoform 1; Tripartite motif-containing 36	0.793	1184.5	0
CcTrim37	trim37	E3 ubiquitin-protein ligase TRIM37 isoform X1; Tripartite motif containing 37	0.805	1164.8	0
CcTrim39	zgc:173581	Zgc:173581; Bloodthirsty-related gene family, member 27	0.788	786.2	1.6e-227
CcTrim44	trim44	Tripartite motif-containing protein 44; Tripartite motif-containing 44	0.647	386	2.9e-107
CcTrim45	trim45	Tripartite motif-containing protein 45; Tripartite motif containing 45	0.809	886.3	1.3e-257
CcTrim46	trim46	Tripartite motif-containing protein 46 isoform x1; Tripartite motif-containing 46a; Tripartite motif containing 46	0.912	1454.1	0
CcTrim47	LOC571488	E3 ubiquitin/ISG15 ligase TRIM25-like; Uncharacterized protein; Tripartite motif containing 47	0.55	597.8	8.7e-171
CcTrim54	trim54	Tripartite motif-containing 54	0.733	604.7	4.5e-173
CcTrim55	trim55b	Tripartite motif-containing protein 55b; Tripartite motif-containing 55b	0.87	556.6	1.4e-158
CcTrim56	ftr23	finTRIM family, member 23	0.62	446.8	1.8e-125
CcTrim58	LOC571944	E3 ubiquitin-protein ligase TRIM58-like; Si:dkey-46i9.6	0.857	993.8	5.5e-290
CcTrim59	TRIM59	Tripartite motif-containing protein 59 isoform x2; Tripartite motif containing 59	0.585	463.4	1.8e-130
CcTrim62	trim62	Tripartite motif-containing protein 62; Tripartite motif containing 62	0.863	852.4	1.7e-247
CcTrim63	trim63	Tripartite motif-containing protein 63; Tripartite motif-containing 63a; Tripartite motif containing 63	0.888	595.5	2.7e-170
CcTrim65	trim65	Tripartite motif-containing 65; Tripartite motif containing 65	0.725	762.7	1.9e-220
CcTrim66	ENSDARP00000070982	Tripartite motif containing 66	0.629	1339.3	0
CcTrim69	trim69	annotation not available	0.91	918.7	2e-267
CcTrim75	btr32	Bloodthirsty-related gene family, member 32	0.718	704.5	6.2e-203
CcTrim79	ftr79	Uncharacterized protein ftr79; finTRIM family, member 79	0.712	718	5.3e-207
CcTrim82	ftr82	Tripartite motif-containing protein 16; finTRIM family, member 82	0.941	1114.8	0
CcTrim83	ftr83	Fintrim family, member 83 isoform 1; finTRIM family, member 83	0.774	615.5	3e-176
CcTrim86	zgc:153258	FinTRIM family, member 86; Tripartite motif containing 47	0.559	631.3	7.6e-181
CcTrim87	ftr87	Tripartite motif-containing protein 16-like isoform x1; FinTRIM family, member 87; Tripartite motif containing 47	0.85	652.5	2e-187
CcTrim97	ftr97	Uncharacterized protein ftr97; FinTRIM family, member 97; Tripartite motif containing 47	0.715	810.4	9.3e-235
CcTrim101	trim101	Tripartite motif-containing protein 55; Tripartite motif-containing 101	0.837	648.7	3.3e-186
CcTrim108	trim108	Tripartite motif containing 108	0.848	849	1.9e-246
CcTrim109	trim109	Tripartite motif containing 109	0.875	807	8.3e-234
CcTrim110	trim110	Tripartite motif-containing 110; Tripartite motif containing 110	0.758	791.6	3.9e-229

## Sheet: Funtional partners
Table S_2. predicted funtional partners of String network
Predicted Funtional partners	Annotation
smad2	Mothers against decapentaplegic homolog 2; Promotes differentiation of dorsal tissues. May be involved in the mediation of Ndr2 signaling during mesoderm and axis formation during embryogenesis
Ddx58	Probable atp-dependent rna helicase ddx58; Uncharacterized protein
ube2na	Ubiquitin-conjugating enzyme E2Na; Belongs to the ubiquitin-conjugating enzyme family
ube2nb	Ubiquitin-conjugating enzyme e2n-like; Ubiquitin-conjugating enzyme E2Nb; Belongs to the ubiquitin-conjugating enzyme family
irf3	Interferon regulatory factor 3
smad3a	Mothers against decapentaplegic homolog; MAD homolog 3a (Drosophila)
ube2e2	Ubiquitin-conjugating enzyme E2E 2; Belongs to the ubiquitin-conjugating enzyme family
stat1a	Signal transducer and activator of transcription 1a; Signal transduction and activation of transcription 1a
mavs	Mitochondrial antiviral-signaling protein isoform 2; Mitochondrial antiviral signaling protein
ENSDARP00000100431	Interferon-induced GTP-binding protein MxB; Myxovirus (influenza) resistance B; Belongs to the TRAFAC class dynamin-like GTPase superfamily. Dynamin/Fzo/YdjA family
smad3b	MAD, mothers against decapentaplegic homolog 3b (Drosophila)
ube2i	Ubiquitin-conjugating enzyme e2 i; SUMO-conjugating enzyme UBC9-A; Accepts the ubiquitin-like proteins sumo1, sumo2 and sumo3 from the uble1a-uble1b E1 complex and catalyzes their covalent attachment to other proteins with the help of an E3 ligase such as ranbp2 or cbx4. Essential for nuclear architecture and chromosome segregation (By similarity). Mediates nuclear localization of vsx1. Required …
ENSDARP00000058175	Uncharacterized protein
uba1	Ubiquitin-like modifier-activating enzyme 1; Ubiquitin-like modifier activating enzyme 1; Belongs to the ubiquitin-activating E1 family
sumo2b	Small ubiquitin-related modifier 2; Ubiquitin-like protein that can be covalently attached to proteins as a monomer or as a lysine-linked polymer. Covalent attachment via an isopeptide bond to its substrates requires prior activation by the E1 complex sae1-sae2 and linkage to the E2 enzyme ube2i, and can be promoted by an E3 ligase such as pias1-4. This post-translational modification on lysine r…
ifit9	Interferon-induced protein with tetratricopeptide repeats 9; Si:dkey-26g8.12
uba7	Ubiquitin-like modifier-activating enzyme 1; Ubiquitin-like modifier activating enzyme 7; Belongs to the ubiquitin-activating E1 family
ifit11	Interferon-induced protein with tetratricopeptide repeats 11; Si:dkey-26g8.10
ifit10	Interferon-induced protein with tetratricopeptide repeats 10; Si:dkey-26g8.11
ifit5	Interferon-induced protein with tetratricopeptide repeats 5
jak1	Tyrosine-protein kinase jak1; Tyrosine kinase of the non-receptor type. Appears to be required in early development for specific cell migrations (epiboly), expression of homeobox protein goosecoid and formation of anterior structures
mxc	Interferon-induced GTP-binding protein MxC; Myxovirus (influenza virus) resistance C; Belongs to the TRAFAC class dynamin-like GTPase superfamily. Dynamin/Fzo/YdjA family
fbxo32	F-box only protein 32; F-box protein 32
ifit2	Interferon-induced protein with tetratricopeptide repeats 2
LOC795096	Interferon-induced protein with tetratricopeptide repeats 16; Si:ch211-240h7.2
hdac7a	annotation not available
LOC565759	Interferon-induced helicase c domain-containing protein 1; Interferon induced with helicase C domain 1
mxe	Interferon-induced GTP-binding protein MxE; Myxovirus (influenza virus) resistance E; Belongs to the TRAFAC class dynamin-like GTPase superfamily. Dynamin/Fzo/YdjA family
mxa	Interferon-induced GTP-binding protein MxA; Myxovirus (influenza) resistance A; Belongs to the TRAFAC class dynamin-like GTPase superfamily. Dynamin/Fzo/YdjA family
nup155	Nuclear pore complex protein nup155; Nucleoporin 155

## Sheet: Gene ontology
Table S2_3. Gene Ontology of Common Carp TRIM proteins
		Seqname	Discription	length	Hits	E value	Sim mean	Go number	GO Ids	GO names	Enzyme code	Enzyme names	interpro ids	interpro Go ids	interpro go names
		Cluster 1
TRUE	INTERPRO, BLASTED, MAPPED, ANNOTATED	Common_Carp_Trim79	tripartite motif-containing protein 6 isoform X1	518	20	0	87.12	3	P:GO:0016567; F:GO:0008270; F:GO:0016874	P:protein ubiquitination; F:zinc ion binding; F:ligase activity	EC:6	Ligases	IPR000315 (SMART); IPR001841 (SMART); IPR000315 (PFAM); IPR013083 (G3DSA:3.30.40.GENE3D); G3DSA:4.10.830.40 (GENE3D); PF15227 (PFAM); G3DSA:3.30.160.60 (GENE3D); PTHR25465:SF5 (PANTHER); PTHR25465 (PANTHER); IPR001841 (PROSITE_PROFILES); IPR000315 (PROSITE_PROFILES); cd19769 (CDD); cd19802 (CDD); SSF57845 (SUPERFAMILY); SSF57850 (SUPERFAMILY)	F:GO:0008270	F:zinc ion binding
TRUE	INTERPRO, BLASTED, MAPPED, ANNOTATED	Common_Carp_Trim97	tripartite motif-containing protein 5-like isoform X1	610	20	0	92.89	2	P:GO:0016567; F:GO:0008270	P:protein ubiquitination; F:zinc ion binding			IPR000315 (SMART); IPR001841 (SMART); IPR040847 (PFAM); IPR000315 (PFAM); G3DSA:4.10.830.40 (GENE3D); PF15227 (PFAM); IPR013083 (G3DSA:3.30.40.GENE3D); G3DSA:3.30.160.60 (GENE3D); PTHR25465:SF5 (PANTHER); PTHR25465 (PANTHER); IPR001841 (PROSITE_PROFILES); IPR000315 (PROSITE_PROFILES); cd19769 (CDD); cd19802 (CDD); SSF57845 (SUPERFAMILY); SSF57850 (SUPERFAMILY)	F:GO:0008270	F:zinc ion binding
TRUE	INTERPRO, BLASTED, MAPPED, ANNOTATED	Common_Carp_Trim29	tripartite motif-containing protein 29-like	480	20	0	83.47	2	F:GO:0008270; F:GO:0016874	F:zinc ion binding; F:ligase activity	EC:6	Ligases	IPR001841 (SMART); IPR000315 (SMART); IPR000315 (PFAM); G3DSA:1.20.5.340 (GENE3D); PF15227 (PFAM); G3DSA:4.10.830.40 (GENE3D); IPR013083 (G3DSA:3.30.40.GENE3D); G3DSA:3.30.160.60 (GENE3D); mobidb-lite (MOBIDB_LITE); mobidb-lite (MOBIDB_LITE); PTHR25465:SF5 (PANTHER); PTHR25465 (PANTHER); IPR001841 (PROSITE_PROFILES); IPR000315 (PROSITE_PROFILES); cd19769 (CDD); SSF57845 (SUPERFAMILY); SSF57850 (S…	F:GO:0008270	F:zinc ion binding
TRUE	INTERPRO, BLASTED, MAPPED, ANNOTATED	Common_Carp_Trim82	tripartite motif-containing protein 16-like	573	20	0	97.95	3	P:GO:0001944; F:GO:0008270; F:GO:0016874	P:vasculature development; F:zinc ion binding; F:ligase activity	EC:6	Ligases	IPR003879 (PRINTS); IPR000315 (SMART); IPR006574 (SMART); IPR003877 (SMART); IPR001841 (SMART); IPR000315 (PFAM); IPR006574 (PFAM); IPR013083 (G3DSA:3.30.40.GENE3D); G3DSA:4.10.830.40 (GENE3D); G3DSA:3.30.160.60 (GENE3D); IPR003877 (PFAM); PF15227 (PFAM); IPR043136 (G3DSA:2.60.120.GENE3D); PTHR25465:SF26 (PANTHER); PTHR25465 (PANTHER); IPR001841 (PROSITE_PROFILES); IPR001870 (PROSITE_PROFILES); I…	F:GO:0005515; F:GO:0008270	F:protein binding; F:zinc ion binding
TRUE	INTERPRO, BLASTED, MAPPED, ANNOTATED	Common_Carp_Trim83	finTRIM family, member 83 isoform X2	415	20	0	94.19	1	F:GO:0008270	F:zinc ion binding			IPR001841 (SMART); IPR000315 (SMART); PF15227 (PFAM); IPR000315 (PFAM); G3DSA:3.30.160.60 (GENE3D); IPR013083 (G3DSA:3.30.40.GENE3D); G3DSA:4.10.830.40 (GENE3D); mobidb-lite (MOBIDB_LITE); mobidb-lite (MOBIDB_LITE); PTHR25465 (PANTHER); PTHR25465:SF18 (PANTHER); IPR000315 (PROSITE_PROFILES); IPR001841 (PROSITE_PROFILES); cd19769 (CDD); cd19802 (CDD); SSF57845 (SUPERFAMILY); SSF57850 (SUPERFAMILY)	F:GO:0008270	F:zinc ion binding
TRUE	INTERPRO, BLASTED, MAPPED, ANNOTATED	Common_Carp_Trim87	tripartite motif-containing protein 16-like	384	20	0	90.27	2	F:GO:0008270; F:GO:0016874	F:zinc ion binding; F:ligase activity	EC:6	Ligases	IPR001841 (SMART); IPR000315 (SMART); G3DSA:3.30.160.60 (GENE3D); IPR013083 (G3DSA:3.30.40.GENE3D); PF15227 (PFAM); IPR000315 (PFAM); G3DSA:4.10.830.40 (GENE3D); mobidb-lite (MOBIDB_LITE); mobidb-lite (MOBIDB_LITE); PTHR25465:SF5 (PANTHER); PTHR25465 (PANTHER); IPR000315 (PROSITE_PROFILES); IPR001841 (PROSITE_PROFILES); cd19769 (CDD); SSF57845 (SUPERFAMILY); SSF57850 (SUPERFAMILY)	F:GO:0008270	F:zinc ion binding
TRUE	INTERPRO, BLASTED, MAPPED, ANNOTATED	Common_Carp_Trim11	tripartite motif-containing protein 16-like	383	20	0	79.87	1	F:GO:0046872	F:metal ion binding			IPR003879 (PRINTS); IPR001841 (SMART); IPR003877 (SMART); IPR006574 (SMART); IPR003877 (PFAM); PF15227 (PFAM); IPR006574 (PFAM); IPR013083 (G3DSA:3.30.40.GENE3D); IPR043136 (G3DSA:2.60.120.GENE3D); PTHR25465 (PANTHER); PTHR25465:SF8 (PANTHER); IPR001870 (PROSITE_PROFILES); IPR001841 (PROSITE_PROFILES); cd16040 (CDD); SSF57850 (SUPERFAMILY); IPR013320 (SUPERFAMILY)	F:GO:0005515	F:protein binding
TRUE	INTERPRO, BLASTED, MAPPED, ANNOTATED	Common_Carp_Trim56	tripartite motif-containing protein 16-like	400	20	0	87.04	2	F:GO:0008270; F:GO:0016874	F:zinc ion binding; F:ligase activity	EC:6	Ligases	IPR000315 (SMART); IPR001841 (SMART); PF15227 (PFAM); IPR000315 (PFAM); IPR013083 (G3DSA:3.30.40.GENE3D); G3DSA:4.10.830.40 (GENE3D); G3DSA:3.30.160.60 (GENE3D); PTHR25465:SF5 (PANTHER); PTHR25465 (PANTHER); IPR000315 (PROSITE_PROFILES); IPR001841 (PROSITE_PROFILES); cd19769 (CDD); SSF57845 (SUPERFAMILY); SSF57850 (SUPERFAMILY)	F:GO:0008270	F:zinc ion binding
TRUE	INTERPRO, BLASTED, MAPPED, ANNOTATED	Common_Carp_Trim1	tripartite motif-containing protein 16-like isoform X1	538	20	0	81.48	1	F:GO:0008270	F:zinc ion binding			IPR003879 (PRINTS); IPR006574 (SMART); IPR003877 (SMART); IPR001841 (SMART); IPR000315 (SMART); G3DSA:4.10.830.40 (GENE3D); IPR043136 (G3DSA:2.60.120.GENE3D); G3DSA:3.30.160.60 (GENE3D); IPR003877 (PFAM); IPR000315 (PFAM); PF15227 (PFAM); IPR006574 (PFAM); IPR013083 (G3DSA:3.30.40.GENE3D); PTHR25465 (PANTHER); PTHR25465:SF5 (PANTHER); IPR000315 (PROSITE_PROFILES); IPR001841 (PROSITE_PROFILES); IP…	F:GO:0005515; F:GO:0008270	F:protein binding; F:zinc ion binding
TRUE	INTERPRO, BLASTED, MAPPED, ANNOTATED	Common_Carp_Trim47	E3 ubiquitin/ISG15 ligase TRIM25-like isoform X1	560	20	0	86.06	2	F:GO:0008270; F:GO:0016874	F:zinc ion binding; F:ligase activity	EC:6	Ligases	IPR003879 (PRINTS); IPR006574 (SMART); IPR000315 (SMART); IPR003877 (SMART); IPR001841 (SMART); IPR013083 (G3DSA:3.30.40.GENE3D); IPR006574 (PFAM); G3DSA:4.10.830.40 (GENE3D); PF15227 (PFAM); IPR043136 (G3DSA:2.60.120.GENE3D); G3DSA:3.30.160.60 (GENE3D); IPR000315 (PFAM); IPR003877 (PFAM); PTHR25465:SF5 (PANTHER); PTHR25465 (PANTHER); IPR001841 (PROSITE_PROFILES); IPR000315 (PROSITE_PROFILES); IP…	F:GO:0005515; F:GO:0008270	F:protein binding; F:zinc ion binding
TRUE	INTERPRO, BLASTED, MAPPED, ANNOTATED	Common_Carp_Trim86	finTRIM family, member 86	603	20	0	84.57	1	F:GO:0008270	F:zinc ion binding			IPR003879 (PRINTS); IPR001841 (SMART); IPR000315 (SMART); IPR003877 (SMART); IPR006574 (SMART); PF15227 (PFAM); IPR013083 (G3DSA:3.30.40.GENE3D); IPR043136 (G3DSA:2.60.120.GENE3D); G3DSA:3.30.160.60 (GENE3D); IPR000315 (PFAM); IPR003877 (PFAM); IPR006574 (PFAM); mobidb-lite (MOBIDB_LITE); mobidb-lite (MOBIDB_LITE); mobidb-lite (MOBIDB_LITE); mobidb-lite (MOBIDB_LITE); PTHR25465:SF8 (PANTHER); PTH…	F:GO:0005515; F:GO:0008270	F:protein binding; F:zinc ion binding
		Cluster 2
TRUE	INTERPRO, BLASTED, MAPPED, ANNOTATED	Common_Carp_Trim58	E3 ubiquitin-protein ligase TRIM58-like isoform X2	568	20	0	95.34	1	F:GO:0008270	F:zinc ion binding			IPR003879 (PRINTS); IPR006574 (SMART); IPR003877 (SMART); IPR001841 (SMART); IPR000315 (SMART); IPR013083 (G3DSA:3.30.40.GENE3D); G3DSA:3.30.160.60 (GENE3D); IPR003877 (PFAM); IPR006574 (PFAM); G3DSA:4.10.830.40 (GENE3D); IPR000315 (PFAM); IPR043136 (G3DSA:2.60.120.GENE3D); PF15227 (PFAM); PTHR25465 (PANTHER); PTHR25465:SF14 (PANTHER); IPR001870 (PROSITE_PROFILES); IPR000315 (PROSITE_PROFILES); I…	F:GO:0005515; F:GO:0008270	F:protein binding; F:zinc ion binding
TRUE	INTERPRO, BLASTED, MAPPED, ANNOTATED	Common_Carp_Trim39	E3 ubiquitin-protein ligase TRIM39-like isoform X1	534	20	0	94.55	3	P:GO:0016567; F:GO:0004842; F:GO:0008270	P:protein ubiquitination; F:ubiquitin-protein transferase activity; F:zinc ion binding	EC:2	Transferases	IPR003879 (PRINTS); IPR003877 (SMART); IPR000315 (SMART); IPR001841 (SMART); IPR006574 (SMART); IPR003877 (PFAM); G3DSA:4.10.830.40 (GENE3D); IPR000315 (PFAM); IPR006574 (PFAM); G3DSA:3.30.160.60 (GENE3D); IPR043136 (G3DSA:2.60.120.GENE3D); IPR013083 (G3DSA:3.30.40.GENE3D); IPR027370 (PFAM); PTHR25465 (PANTHER); PTHR25465:SF14 (PANTHER); IPR000315 (PROSITE_PROFILES); IPR001870 (PROSITE_PROFILES);…	F:GO:0005515; F:GO:0008270	F:protein binding; F:zinc ion binding
TRUE	INTERPRO, BLASTED, MAPPED, ANNOTATED	Common_Carp_Trim21	E3 ubiquitin-protein ligase TRIM39-like	529	20	0	86.04	3	P:GO:0016567; F:GO:0004842; F:GO:0008270	P:protein ubiquitination; F:ubiquitin-protein transferase activity; F:zinc ion binding	EC:2	Transferases	IPR003879 (PRINTS); IPR006574 (SMART); IPR001841 (SMART); IPR003613 (SMART); IPR000315 (SMART); IPR003877 (SMART); IPR027370 (PFAM); IPR003877 (PFAM); G3DSA:3.30.160.60 (GENE3D); IPR006574 (PFAM); G3DSA:4.10.830.40 (GENE3D); IPR043136 (G3DSA:2.60.120.GENE3D); IPR013083 (G3DSA:3.30.40.GENE3D); IPR000315 (PFAM); PTHR25465:SF14 (PANTHER); PTHR25465 (PANTHER); IPR000315 (PROSITE_PROFILES); IPR001841 …	P:GO:0016567; F:GO:0004842; F:GO:0005515; F:GO:0008270	P:protein ubiquitination; F:ubiquitin-protein transferase activity; F:protein binding; F:zinc ion binding
TRUE	INTERPRO, BLASTED, MAPPED, ANNOTATED	Common_Carp_Trim75	E3 ubiquitin-protein ligase TRIM39-like	532	20	0	88.57	3	P:GO:0016567; F:GO:0004842; F:GO:0008270	P:protein ubiquitination; F:ubiquitin-protein transferase activity; F:zinc ion binding	EC:2	Transferases	IPR003879 (PRINTS); IPR003613 (SMART); IPR003877 (SMART); IPR000315 (SMART); IPR006574 (SMART); IPR001841 (SMART); IPR003877 (PFAM); G3DSA:4.10.830.40 (GENE3D); G3DSA:3.30.160.60 (GENE3D); IPR000315 (PFAM); IPR006574 (PFAM); IPR013083 (G3DSA:3.30.40.GENE3D); IPR043136 (G3DSA:2.60.120.GENE3D); IPR018957 (PFAM); PTHR25465:SF14 (PANTHER); PTHR25465 (PANTHER); IPR000315 (PROSITE_PROFILES); IPR001841 …	P:GO:0016567; F:GO:0004842; F:GO:0005515; F:GO:0008270; F:GO:0046872	P:protein ubiquitination; F:ubiquitin-protein transferase activity; F:protein binding; F:zinc ion binding; F:metal ion binding
		Cluster 3
TRUE	INTERPRO, BLASTED, MAPPED, ANNOTATED	Common_Carp_Trim65	tripartite motif-containing protein 65-like	515	20	0	92.44	1	F:GO:0008270	F:zinc ion binding			IPR003879 (PRINTS); IPR006574 (SMART); IPR001841 (SMART); IPR003877 (SMART); IPR000315 (SMART); IPR013083 (G3DSA:3.30.40.GENE3D); IPR006574 (PFAM); G3DSA:3.30.160.60 (GENE3D); IPR003877 (PFAM); PF15227 (PFAM); IPR000315 (PFAM); IPR043136 (G3DSA:2.60.120.GENE3D); PTHR25465 (PANTHER); IPR000315 (PROSITE_PROFILES); IPR001870 (PROSITE_PROFILES); IPR001841 (PROSITE_PROFILES); IPR013320 (SUPERFAMILY); …	F:GO:0005515; F:GO:0008270	F:protein binding; F:zinc ion binding
TRUE	INTERPRO, BLASTED, MAPPED, ANNOTATED	Common_Carp_Trim110	E3 ubiquitin/ISG15 ligase TRIM25-like	534	20	0	90	2	F:GO:0008270; F:GO:0016874	F:zinc ion binding; F:ligase activity	EC:6	Ligases	IPR003879 (PRINTS); IPR006574 (SMART); IPR003877 (SMART); IPR001841 (SMART); G3DSA:3.30.160.60 (GENE3D); IPR027370 (PFAM); IPR000315 (PFAM); IPR006574 (PFAM); IPR043136 (G3DSA:2.60.120.GENE3D); IPR013083 (G3DSA:3.30.40.GENE3D); PTHR25465 (PANTHER); IPR001870 (PROSITE_PROFILES); IPR000315 (PROSITE_PROFILES); IPR001841 (PROSITE_PROFILES); IPR013320 (SUPERFAMILY); SSF57845 (SUPERFAMILY); SSF57850 (S…	F:GO:0005515; F:GO:0008270	F:protein binding; F:zinc ion binding
TRUE	INTERPRO, BLASTED, MAPPED, ANNOTATED	Common_Carp_Trim16	tripartite motif-containing protein 16-like protein	573	20	0	92.99	1	F:GO:0008270	F:zinc ion binding			IPR003879 (PRINTS); IPR003877 (SMART); IPR006574 (SMART); IPR000315 (SMART); IPR043136 (G3DSA:2.60.120.GENE3D); IPR003877 (PFAM); G3DSA:3.30.160.60 (GENE3D); G3DSA:4.10.830.40 (GENE3D); IPR000315 (PFAM); IPR006574 (PFAM); mobidb-lite (MOBIDB_LITE); mobidb-lite (MOBIDB_LITE); PTHR25465:SF10 (PANTHER); PTHR25465 (PANTHER); IPR001870 (PROSITE_PROFILES); IPR000315 (PROSITE_PROFILES); cd19769 (CDD); c…	F:GO:0005515; F:GO:0008270	F:protein binding; F:zinc ion binding
TRUE	INTERPRO, BLASTED, MAPPED, ANNOTATED	Common_Carp_Trim14	tripartite motif-containing protein 14-like	405	20	0	92	3	P:GO:0016567; F:GO:0061630; C:GO:0005737	P:protein ubiquitination; F:ubiquitin protein ligase activity; C:cytoplasm	EC:2	Transferases	IPR003879 (PRINTS); IPR003877 (SMART); IPR003877 (PFAM); IPR043136 (G3DSA:2.60.120.GENE3D); PTHR25465 (PANTHER); PTHR25465:SF8 (PANTHER); IPR001870 (PROSITE_PROFILES); IPR013320 (SUPERFAMILY)	F:GO:0005515	F:protein binding
TRUE	INTERPRO, BLASTED, MAPPED, ANNOTATED	Common_Carp_Trim25	E3 ubiquitin/ISG15 ligase TRIM25-like isoform X1	682	20	0	93.85	2	F:GO:0008270; F:GO:0016874	F:zinc ion binding; F:ligase activity	EC:6	Ligases	IPR003879 (PRINTS); IPR000315 (SMART); IPR003877 (SMART); IPR001841 (SMART); IPR006574 (SMART); IPR043136 (G3DSA:2.60.120.GENE3D); IPR013083 (G3DSA:3.30.40.GENE3D); IPR006574 (PFAM); G3DSA:3.30.160.60 (GENE3D); PF15227 (PFAM); IPR003877 (PFAM); G3DSA:4.10.830.40 (GENE3D); mobidb-lite (MOBIDB_LITE); mobidb-lite (MOBIDB_LITE); PTHR25465:SF17 (PANTHER); PTHR25465 (PANTHER); IPR001841 (PROSITE_PROFIL…	F:GO:0005515; F:GO:0008270	F:protein binding; F:zinc ion binding
		Cluster 4
TRUE	INTERPRO, BLASTED, MAPPED, ANNOTATED	Common_Carp_Trim44	tripartite motif-containing protein 44	319	20	0	86.02	5	P:GO:0016567; F:GO:0008270; F:GO:0016702; F:GO:0061630; C:GO:0005737	P:protein ubiquitination; F:zinc ion binding; F:oxidoreductase activity, acting on single donors with incorporation of molecular oxygen, incorporation of two atoms of oxygen; F:ubiquitin protein ligase activity; C:cytoplasm	EC:1.13.11; EC:2	Acting on single donors with incorporation of molecular oxygen (oxygenases). The oxygen incorporated need not be derived from O(2); Transferases	IPR000315 (SMART); G3DSA:3.30.160.60 (GENE3D); IPR000315 (PFAM); G3DSA:4.10.830.40 (GENE3D); mobidb-lite (MOBIDB_LITE); mobidb-lite (MOBIDB_LITE); mobidb-lite (MOBIDB_LITE); mobidb-lite (MOBIDB_LITE); mobidb-lite (MOBIDB_LITE); mobidb-lite (MOBIDB_LITE); PTHR24103:SF597 (PANTHER); PTHR24103 (PANTHER); IPR000315 (PROSITE_PROFILES); cd19784 (CDD); SSF57850 (SUPERFAMILY); SSF57845 (SUPERFAMILY)	F:GO:0008270	F:zinc ion binding
TRUE	INTERPRO, BLASTED, MAPPED, ANNOTATED	Common_Carp_Trim35	tripartite motif containing 35-27	484	20	0	89.96	2	P:GO:0048856; F:GO:0008270	P:anatomical structure development; F:zinc ion binding			IPR003879 (PRINTS); IPR006574 (SMART); IPR000315 (SMART); IPR003877 (SMART); IPR001841 (SMART); IPR043136 (G3DSA:2.60.120.GENE3D); IPR000315 (PFAM); G3DSA:3.30.160.60 (GENE3D); IPR013083 (G3DSA:3.30.40.GENE3D); IPR018957 (PFAM); IPR006574 (PFAM); PTHR24103:SF611 (PANTHER); PTHR24103 (PANTHER); IPR000315 (PROSITE_PROFILES); IPR001841 (PROSITE_PROFILES); IPR001870 (PROSITE_PROFILES); cd12893 (CDD);…	F:GO:0005515; F:GO:0008270; F:GO:0046872	F:protein binding; F:zinc ion binding; F:metal ion binding
TRUE	INTERPRO, BLASTED, MAPPED, ANNOTATED	Common_Carp_Trim62	E3 ubiquitin-protein ligase TRIM62 isoform X1	490	20	0	98.3	2	F:GO:0008270; F:GO:0016874	F:zinc ion binding; F:ligase activity	EC:6	Ligases	IPR003879 (PRINTS); IPR003877 (SMART); IPR006574 (SMART); IPR001841 (SMART); IPR013083 (G3DSA:3.30.40.GENE3D); IPR043136 (G3DSA:2.60.120.GENE3D); IPR018957 (PFAM); IPR003877 (PFAM); IPR006574 (PFAM); G3DSA:3.30.160.60 (GENE3D); PTHR24103:SF573 (PANTHER); PTHR24103 (PANTHER); IPR001870 (PROSITE_PROFILES); IPR001841 (PROSITE_PROFILES); IPR000315 (PROSITE_PROFILES); cd19792 (CDD); cd16608 (CDD); IPR…	F:GO:0005515; F:GO:0008270; F:GO:0046872	F:protein binding; F:zinc ion binding; F:metal ion binding
TRUE	INTERPRO, BLASTED, MAPPED, ANNOTATED	Common_Carp_Trim69	zinc-binding protein A33-like isoform X1	502	20	0	97.69	1	F:GO:0008270	F:zinc ion binding			IPR003879 (PRINTS); IPR006574 (SMART); IPR000315 (SMART); IPR001841 (SMART); IPR003877 (SMART); IPR000315 (PFAM); IPR013083 (G3DSA:3.30.40.GENE3D); IPR006574 (PFAM); IPR027370 (PFAM); IPR003877 (PFAM); IPR043136 (G3DSA:2.60.120.GENE3D); G3DSA:3.30.160.60 (GENE3D); PTHR24103 (PANTHER); PTHR24103:SF625 (PANTHER); IPR000315 (PROSITE_PROFILES); IPR001870 (PROSITE_PROFILES); IPR001841 (PROSITE_PROFILE…	F:GO:0005515; F:GO:0008270	F:protein binding; F:zinc ion binding
TRUE	INTERPRO, BLASTED, MAPPED, ANNOTATED	Common_Carp_Trim108	zinc-binding protein A33-like	501	20	0	94.71	4	P:GO:0016567; F:GO:0008270; F:GO:0061630; C:GO:0005737	P:protein ubiquitination; F:zinc ion binding; F:ubiquitin protein ligase activity; C:cytoplasm	EC:2	Transferases	IPR003879 (PRINTS); IPR001841 (SMART); IPR000315 (SMART); IPR043136 (G3DSA:2.60.120.GENE3D); IPR027370 (PFAM); IPR000315 (PFAM); IPR013083 (G3DSA:3.30.40.GENE3D); G3DSA:3.30.160.60 (GENE3D); PTHR24103 (PANTHER); PTHR24103:SF633 (PANTHER); IPR001870 (PROSITE_PROFILES); IPR000315 (PROSITE_PROFILES); IPR001841 (PROSITE_PROFILES); cd19800 (CDD); IPR013320 (SUPERFAMILY); SSF57850 (SUPERFAMILY); SSF578…	F:GO:0008270	F:zinc ion binding
TRUE	INTERPRO, BLASTED, MAPPED, ANNOTATED	Common_Carp_Trim109	zinc-binding protein A33-like	496	20	0	93.36	4	P:GO:0016567; F:GO:0008270; F:GO:0061630; C:GO:0005737	P:protein ubiquitination; F:zinc ion binding; F:ubiquitin protein ligase activity; C:cytoplasm	EC:2	Transferases	IPR003879 (PRINTS); IPR000315 (SMART); IPR001841 (SMART); IPR013083 (G3DSA:3.30.40.GENE3D); IPR043136 (G3DSA:2.60.120.GENE3D); IPR027370 (PFAM); IPR000315 (PFAM); G3DSA:3.30.160.60 (GENE3D); PTHR24103 (PANTHER); PTHR24103:SF633 (PANTHER); IPR000315 (PROSITE_PROFILES); IPR001841 (PROSITE_PROFILES); IPR001870 (PROSITE_PROFILES); cd19800 (CDD); IPR013320 (SUPERFAMILY); SSF57850 (SUPERFAMILY); SSF578…	F:GO:0008270	F:zinc ion binding
		Cluster 5
TRUE	INTERPRO, BLASTED, MAPPED, ANNOTATED	Common_Carp_Trim23	E3 ubiquitin-protein ligase TRIM23	653	20	0	98.53	7	P:GO:0006886; P:GO:0016192; F:GO:0003924; F:GO:0005525; F:GO:0008270; C:GO:0005765; C:GO:0005886	P:intracellular protein transport; P:vesicle-mediated transport; F:GTPase activity; F:GTP binding; F:zinc ion binding; C:lysosomal membrane; C:plasma membrane	EC:3.6.1	Acting on acid anhydrides	IPR006689 (PRINTS); SM00175 (SMART); SM00177 (SMART); IPR000315 (SMART); IPR003649 (SMART); IPR006689 (SMART); IPR001841 (SMART); IPR013083 (G3DSA:3.30.40.GENE3D); IPR000315 (PFAM); IPR027417 (G3DSA:3.40.50.GENE3D); G3DSA:3.30.160.60 (GENE3D); IPR005225 (TIGRFAM); IPR027370 (PFAM); IPR006689 (PFAM); IPR024156 (PANTHER); PTHR11711:SF163 (PANTHER); PS51417 (PROSITE_PROFILES); IPR001841 (PROSITE_PRO…	F:GO:0003924; F:GO:0005525; F:GO:0008270	F:GTPase activity; F:GTP binding; F:zinc ion binding
TRUE	INTERPRO, BLASTED, MAPPED, ANNOTATED	Common_Carp_Trim32	E3 ubiquitin-protein ligase TRIM32-like	661	20	0	96.84	9	P:GO:0007369; P:GO:0032402; P:GO:0039023; P:GO:0070121; P:GO:0070936; F:GO:0008270; F:GO:0016874; F:GO:0061630; C:GO:0005737	P:gastrulation; P:melanosome transport; P:pronephric duct morphogenesis; P:Kupffer's vesicle development; P:protein K48-linked ubiquitination; F:zinc ion binding; F:ligase activity; F:ubiquitin protein ligase activity; C:cytoplasm	EC:2; EC:6	Transferases; Ligases	IPR000315 (SMART); IPR001841 (SMART); IPR001258 (PFAM); IPR013083 (G3DSA:3.30.40.GENE3D); IPR011042 (G3DSA:2.120.10.GENE3D); IPR027370 (PFAM); G3DSA:3.30.160.60 (GENE3D); PTHR25464:SF3 (PANTHER); PTHR25464 (PANTHER); IPR001258 (PROSITE_PROFILES); IPR001258 (PROSITE_PROFILES); IPR001841 (PROSITE_PROFILES); IPR000315 (PROSITE_PROFILES); IPR001258 (PROSITE_PROFILES); IPR001258 (PROSITE_PROFILES); IP…	F:GO:0005515; F:GO:0008270	F:protein binding; F:zinc ion binding
TRUE	INTERPRO, BLASTED, MAPPED, ANNOTATED	Common_Carp_Trim33	E3 ubiquitin-protein ligase TRIM33 isoform X1	1065	20	0	89.06	2	F:GO:0008270; C:GO:0005634	F:zinc ion binding; C:nucleus			IPR001487 (PRINTS); IPR000315 (SMART); IPR003649 (SMART); IPR001841 (SMART); IPR001965 (SMART); IPR001487 (SMART); IPR019787 (PFAM); G3DSA:3.30.160.60 (GENE3D); IPR036427 (G3DSA:1.20.920.GENE3D); IPR001487 (PFAM); IPR013083 (G3DSA:3.30.40.GENE3D); IPR013083 (G3DSA:3.30.40.GENE3D); G3DSA:4.10.830.40 (GENE3D); IPR000315 (PFAM); mobidb-lite (MOBIDB_LITE); mobidb-lite (MOBIDB_LITE); mobidb-lite (MOBI…	F:GO:0005515; F:GO:0008270	F:protein binding; F:zinc ion binding
TRUE	INTERPRO, BLASTED, MAPPED, ANNOTATED	Common_Carp_Trim66	tripartite motif-containing protein 66-like isoform X1	1229	20	0	92.89	4	P:GO:0050790; F:GO:0005085; F:GO:0008270; C:GO:0005634	P:regulation of catalytic activity; F:guanyl-nucleotide exchange factor activity; F:zinc ion binding; C:nucleus			IPR001487 (PRINTS); IPR001965 (SMART); IPR001487 (SMART); IPR003649 (SMART); IPR019787 (PFAM); IPR013083 (G3DSA:3.30.40.GENE3D); IPR001487 (PFAM); G3DSA:3.30.160.60 (GENE3D); IPR000315 (PFAM); IPR036427 (G3DSA:1.20.920.GENE3D); mobidb-lite (MOBIDB_LITE); mobidb-lite (MOBIDB_LITE); mobidb-lite (MOBIDB_LITE); mobidb-lite (MOBIDB_LITE); mobidb-lite (MOBIDB_LITE); mobidb-lite (MOBIDB_LITE); mobidb-li…	F:GO:0005515; F:GO:0008270	F:protein binding; F:zinc ion binding
TRUE	INTERPRO, BLASTED, MAPPED, ANNOTATED	Common_Carp_Trim45	tripartite motif-containing protein 45	577	20	0	91.87	2	F:GO:0008270; C:GO:0005737	F:zinc ion binding; C:cytoplasm			IPR001298 (SMART); IPR001841 (SMART); IPR000315 (SMART); IPR000315 (PFAM); G3DSA:3.30.160.60 (GENE3D); IPR027370 (PFAM); IPR013783 (G3DSA:2.60.40.GENE3D); IPR013083 (G3DSA:3.30.40.GENE3D); IPR017868 (PFAM); mobidb-lite (MOBIDB_LITE); PTHR25462:SF272 (PANTHER); PTHR25462 (PANTHER); IPR001841 (PROSITE_PROFILES); IPR017868 (PROSITE_PROFILES); IPR000315 (PROSITE_PROFILES); IPR000315 (PROSITE_PROFILES…	F:GO:0005515; F:GO:0008270	F:protein binding; F:zinc ion binding
TRUE	INTERPRO, BLASTED, MAPPED, ANNOTATED	Common_Carp_Trim2	tripartite motif-containing protein 2-like isoform X1	669	20	0	97.78	5	P:GO:0000209; P:GO:0043161; F:GO:0008270; F:GO:0061630; C:GO:0005737	P:protein polyubiquitination; P:proteasome-mediated ubiquitin-dependent protein catabolic process; F:zinc ion binding; F:ubiquitin protein ligase activity; C:cytoplasm	EC:2	Transferases	IPR000315 (SMART); IPR001298 (SMART); IPR003649 (SMART); G3DSA:3.30.160.60 (GENE3D); IPR017868 (PFAM); IPR011042 (G3DSA:2.120.10.GENE3D); IPR001258 (PFAM); IPR000315 (PFAM); IPR011042 (G3DSA:2.120.10.GENE3D); IPR013783 (G3DSA:2.60.40.GENE3D); mobidb-lite (MOBIDB_LITE); mobidb-lite (MOBIDB_LITE); PTHR24104 (PANTHER); PTHR24104:SF23 (PANTHER); IPR001258 (PROSITE_PROFILES); IPR001258 (PROSITE_PROFIL…	F:GO:0005515; F:GO:0008270	F:protein binding; F:zinc ion binding
TRUE	INTERPRO, BLASTED, MAPPED, ANNOTATED	Common_Carp_Trim3	tripartite motif-containing protein 3-like isoform X1	772	20	0	98.28	5	P:GO:0000209; P:GO:0043161; F:GO:0008270; F:GO:0061630; C:GO:0005737	P:protein polyubiquitination; P:proteasome-mediated ubiquitin-dependent protein catabolic process; F:zinc ion binding; F:ubiquitin protein ligase activity; C:cytoplasm	EC:2	Transferases	IPR001298 (SMART); IPR001841 (SMART); IPR000315 (SMART); IPR003649 (SMART); IPR011042 (G3DSA:2.120.10.GENE3D); IPR000315 (PFAM); IPR013083 (G3DSA:3.30.40.GENE3D); G3DSA:2.40.10.500 (GENE3D); IPR017868 (PFAM); IPR027370 (PFAM); IPR001258 (PFAM); G3DSA:3.30.160.60 (GENE3D); IPR013783 (G3DSA:2.60.40.GENE3D); mobidb-lite (MOBIDB_LITE); PTHR24104 (PANTHER); PTHR24104:SF21 (PANTHER); IPR017868 (PROSITE…	F:GO:0005515; F:GO:0008270	F:protein binding; F:zinc ion binding
		Cluster 6
TRUE	INTERPRO, BLASTED, MAPPED, ANNOTATED	Common_Carp_Trim13	tripartite motif-containing 13-like	426	20	0	96.79	9	P:GO:0016567; P:GO:0045893; F:GO:0004842; F:GO:0008270; F:GO:0016874; C:GO:0000785; C:GO:0005654; C:GO:0005789; C:GO:0016021	P:protein ubiquitination; P:positive regulation of transcription, DNA-templated; F:ubiquitin-protein transferase activity; F:zinc ion binding; F:ligase activity; C:chromatin; C:nucleoplasm; C:endoplasmic reticulum membrane; C:integral component of membrane	EC:2; EC:6	Transferases; Ligases	IPR000315 (SMART); IPR001841 (SMART); IPR000315 (PFAM); IPR013083 (G3DSA:3.30.40.GENE3D); G3DSA:3.30.160.60 (GENE3D); IPR027370 (PFAM); PTHR24103:SF609 (PANTHER); PTHR24103 (PANTHER); IPR000315 (PROSITE_PROFILES); IPR001841 (PROSITE_PROFILES); SSF57850 (SUPERFAMILY); SSF57845 (SUPERFAMILY)	F:GO:0008270	F:zinc ion binding
TRUE	INTERPRO, BLASTED, MAPPED, ANNOTATED	Common_Carp_Trim59	tripartite motif-containing protein 59	403	20	0	76.01	6	P:GO:0045893; F:GO:0004842; F:GO:0008270; C:GO:0000785; C:GO:0005654; C:GO:0016021	P:positive regulation of transcription, DNA-templated; F:ubiquitin-protein transferase activity; F:zinc ion binding; C:chromatin; C:nucleoplasm; C:integral component of membrane	EC:2	Transferases	IPR001841 (SMART); IPR000315 (SMART); IPR027370 (PFAM); IPR000315 (PFAM); G3DSA:3.30.160.60 (GENE3D); IPR013083 (G3DSA:3.30.40.GENE3D); PTHR24098 (PANTHER); PTHR24098:SF14 (PANTHER); IPR001841 (PROSITE_PROFILES); IPR000315 (PROSITE_PROFILES); cd16763 (CDD); SSF57850 (SUPERFAMILY); SSF57845 (SUPERFAMILY)	F:GO:0008270	F:zinc ion binding
TRUE	INTERPRO, BLASTED, MAPPED, ANNOTATED	Common_Carp_Trim37	E3 ubiquitin-protein ligase TRIM37	832	20	0	89.66	3	P:GO:0016567; F:GO:0008270; C:GO:0005737	P:protein ubiquitination; F:zinc ion binding; C:cytoplasm			IPR002083 (SMART); IPR003649 (SMART); IPR000315 (SMART); IPR002083 (PFAM); G3DSA:3.30.160.60 (GENE3D); IPR008974 (G3DSA:2.60.210.GENE3D); IPR013083 (G3DSA:3.30.40.GENE3D); IPR000315 (PFAM); mobidb-lite (MOBIDB_LITE); mobidb-lite (MOBIDB_LITE); mobidb-lite (MOBIDB_LITE); mobidb-lite (MOBIDB_LITE); mobidb-lite (MOBIDB_LITE); mobidb-lite (MOBIDB_LITE); mobidb-lite (MOBIDB_LITE); mobidb-lite (MOBIDB_…	P:GO:0016567; F:GO:0005515; F:GO:0008270	P:protein ubiquitination; F:protein binding; F:zinc ion binding
TRUE	INTERPRO, BLASTED, MAPPED, ANNOTATED	Common_Carp_Trim8	E3 ubiquitin-protein ligase TRIM8a	566	20	0	95.79	6	P:GO:0016567; F:GO:0016874; F:GO:0046872; F:GO:0061630; C:GO:0005634; C:GO:0005737	P:protein ubiquitination; F:ligase activity; F:metal ion binding; F:ubiquitin protein ligase activity; C:nucleus; C:cytoplasm	EC:2; EC:6	Transferases; Ligases	IPR001841 (SMART); IPR013083 (G3DSA:3.30.40.GENE3D); PF15227 (PFAM); mobidb-lite (MOBIDB_LITE); mobidb-lite (MOBIDB_LITE); PTHR25465:SF19 (PANTHER); PTHR25465 (PANTHER); IPR001841 (PROSITE_PROFILES); cd19763 (CDD); cd19838 (CDD); cd16580 (CDD); SSF57850 (SUPERFAMILY)	no GO terms	no GO terms
TRUE	INTERPRO, BLASTED, MAPPED, ANNOTATED	Common_Carp_Trim36	E3 ubiquitin-protein ligase TRIM36-like isoform X1	744	20	0	95.47	6	P:GO:0016567; P:GO:0051726; F:GO:0004842; F:GO:0008270; C:GO:0005737; C:GO:0005874	P:protein ubiquitination; P:regulation of cell cycle; F:ubiquitin-protein transferase activity; F:zinc ion binding; C:cytoplasm; C:microtubule	EC:2	Transferases	IPR003879 (PRINTS); IPR001841 (SMART); IPR003649 (SMART); IPR000315 (SMART); IPR040859 (PFAM); IPR013783 (G3DSA:2.60.40.GENE3D); G3DSA:3.30.160.60 (GENE3D); G3DSA:1.20.5.170 (GENE3D); G3DSA:4.10.830.40 (GENE3D); IPR043136 (G3DSA:2.60.120.GENE3D); IPR000315 (PFAM); IPR013083 (G3DSA:3.30.40.GENE3D); IPR027370 (PFAM); mobidb-lite (MOBIDB_LITE); mobidb-lite (MOBIDB_LITE); IPR027726 (PTHR24099:PANTHER…	P:GO:0051726; F:GO:0004842; F:GO:0005515; F:GO:0008270	P:regulation of cell cycle; F:ubiquitin-protein transferase activity; F:protein binding; F:zinc ion binding
TRUE	INTERPRO, BLASTED, MAPPED, ANNOTATED	Common_Carp_Trim46	tripartite motif-containing protein 46-like isoform X1	777	20	0	96.38	2	F:GO:0008270; C:GO:0110165	F:zinc ion binding; C:cellular anatomical entity			IPR003961 (SMART); IPR000315 (SMART); IPR001841 (SMART); G3DSA:4.10.830.40 (GENE3D); IPR013783 (G3DSA:2.60.40.GENE3D); IPR018957 (PFAM); IPR000315 (PFAM); IPR043136 (G3DSA:2.60.120.GENE3D); G3DSA:3.30.160.60 (GENE3D); IPR013083 (G3DSA:3.30.40.GENE3D); mobidb-lite (MOBIDB_LITE); PTHR24099:SF25 (PANTHER); PTHR24099 (PANTHER); IPR003961 (PROSITE_PROFILES); IPR017903 (PROSITE_PROFILES); IPR000315 (PR…	F:GO:0005515; F:GO:0008270; F:GO:0046872	F:protein binding; F:zinc ion binding; F:metal ion binding
TRUE	INTERPRO, BLASTED, MAPPED, ANNOTATED	Common_Carp_Trim9	E3 ubiquitin-protein ligase TRIM9-like isoform X2	686	20	0	97.23	4	F:GO:0008270; F:GO:0016874; C:GO:0005737; C:GO:0005856	F:zinc ion binding; F:ligase activity; C:cytoplasm; C:cytoskeleton	EC:6	Ligases	IPR001841 (SMART); IPR003649 (SMART); IPR000315 (SMART); IPR003961 (SMART); IPR003877 (SMART); IPR018957 (PFAM); G3DSA:4.10.830.40 (GENE3D); IPR043136 (G3DSA:2.60.120.GENE3D); IPR003961 (PFAM); IPR000315 (PFAM); IPR013783 (G3DSA:2.60.40.GENE3D); G3DSA:3.30.160.60 (GENE3D); IPR013083 (G3DSA:3.30.40.GENE3D); IPR003877 (PFAM); G3DSA:1.20.5.170 (GENE3D); PTHR24099 (PANTHER); PTHR24099:SF21 (PANTHER);…	F:GO:0005515; F:GO:0008270; F:GO:0046872	F:protein binding; F:zinc ion binding; F:metal ion binding
TRUE	INTERPRO, BLASTED, MAPPED, ANNOTATED	Common_Carp_Trim63	E3 ubiquitin-protein ligase TRIM63a	348	20	0	92.78	6	P:GO:0016567; P:GO:0045893; F:GO:0004842; F:GO:0008270; C:GO:0000785; C:GO:0005654	P:protein ubiquitination; P:positive regulation of transcription, DNA-templated; F:ubiquitin-protein transferase activity; F:zinc ion binding; C:chromatin; C:nucleoplasm	EC:2	Transferases	IPR001841 (SMART); IPR000315 (SMART); IPR027370 (PFAM); G3DSA:3.30.160.60 (GENE3D); IPR013083 (G3DSA:3.30.40.GENE3D); G3DSA:1.20.5.170 (GENE3D); IPR000315 (PFAM); mobidb-lite (MOBIDB_LITE); mobidb-lite (MOBIDB_LITE); PTHR24103:SF640 (PANTHER); PTHR24103 (PANTHER); IPR000315 (PROSITE_PROFILES); IPR017903 (PROSITE_PROFILES); IPR001841 (PROSITE_PROFILES); cd16577 (CDD); cd19788 (CDD); SSF57845 (SUPE…	F:GO:0008270	F:zinc ion binding
TRUE	INTERPRO, BLASTED, MAPPED, ANNOTATED	Common_Carp_Trim101	tripartite motif-containing protein 54-like	425	20	0	90.88	5	P:GO:0016567; F:GO:0008270; F:GO:0061630; C:GO:0005737; C:GO:0016021	P:protein ubiquitination; F:zinc ion binding; F:ubiquitin protein ligase activity; C:cytoplasm; C:integral component of membrane	EC:2	Transferases	IPR000315 (SMART); IPR001841 (SMART); IPR027370 (PFAM); IPR013083 (G3DSA:3.30.40.GENE3D); G3DSA:3.30.160.60 (GENE3D); G3DSA:1.20.5.170 (GENE3D); IPR000315 (PFAM); mobidb-lite (MOBIDB_LITE); mobidb-lite (MOBIDB_LITE); PTHR24103:SF602 (PANTHER); PTHR24103 (PANTHER); IPR001841 (PROSITE_PROFILES); IPR017903 (PROSITE_PROFILES); IPR000315 (PROSITE_PROFILES); cd19831 (CDD); SSF57850 (SUPERFAMILY); SSF57…	F:GO:0008270	F:zinc ion binding
TRUE	INTERPRO, BLASTED, MAPPED, ANNOTATED	Common_Carp_Trim54	tripartite motif-containing protein 54	358	20	0	92.55	4	P:GO:0016567; F:GO:0008270; F:GO:0061630; C:GO:0030018	P:protein ubiquitination; F:zinc ion binding; F:ubiquitin protein ligase activity; C:Z disc	EC:2	Transferases	IPR000315 (SMART); IPR001841 (SMART); IPR000315 (PFAM); G3DSA:1.20.5.170 (GENE3D); IPR013083 (G3DSA:3.30.40.GENE3D); G3DSA:3.30.160.60 (GENE3D); IPR027370 (PFAM); mobidb-lite (MOBIDB_LITE); mobidb-lite (MOBIDB_LITE); PTHR24103:SF640 (PANTHER); PTHR24103 (PANTHER); IPR017903 (PROSITE_PROFILES); IPR000315 (PROSITE_PROFILES); IPR001841 (PROSITE_PROFILES); cd19833 (CDD); SSF57850 (SUPERFAMILY); SSF57…	F:GO:0008270	F:zinc ion binding
TRUE	INTERPRO, BLASTED, MAPPED, ANNOTATED	Common_Carp_Trim55	tripartite motif-containing protein 55-like isoform X2	345	20	0	93.99	1	F:GO:0008270	F:zinc ion binding			IPR000315 (SMART); IPR001841 (SMART); IPR000315 (PFAM); IPR013083 (G3DSA:3.30.40.GENE3D); IPR027370 (PFAM); G3DSA:1.20.5.170 (GENE3D); G3DSA:3.30.160.60 (GENE3D); mobidb-lite (MOBIDB_LITE); mobidb-lite (MOBIDB_LITE); mobidb-lite (MOBIDB_LITE); PTHR24103:SF622 (PANTHER); PTHR24103 (PANTHER); IPR001841 (PROSITE_PROFILES); IPR017903 (PROSITE_PROFILES); IPR000315 (PROSITE_PROFILES); cd19833 (CDD); SS…	F:GO:0008270	F:zinc ion binding

## Sheet: Reactome
	Table S2_4. Reactome enrichment analysis of Common Carp TRIM proteins
#term ID	term description	observed gene count	background gene count	strength	false discovery rate	matching proteins in your network (IDs)	matching proteins in your network (labels)
DRE-3232142	SUMOylation of ubiquitinylation proteins	8	85	1.71	8.85e-09	7955.ENSDARP00000013495,7955.ENSDARP00000049917,7955.ENSDARP00000056983,7955.ENSDARP00000080227,7955.ENSDARP00000082840,7955.ENSDARP00000084667,7955.ENSDARP00000116012,7955.ENSDARP00000116088	trim13,trim35-27,ftr69,trim69,trim108,trim109,ftr97,ftr79
DRE-6807070	PTEN Regulation	8	143	1.49	2.23e-07	7955.ENSDARP00000013495,7955.ENSDARP00000049917,7955.ENSDARP00000056983,7955.ENSDARP00000080227,7955.ENSDARP00000082840,7955.ENSDARP00000084667,7955.ENSDARP00000116012,7955.ENSDARP00000116088	trim13,trim35-27,ftr69,trim69,trim108,trim109,ftr97,ftr79
DRE-983168	Antigen processing: Ubiquitination & Proteasome degradation	9	284	1.24	8.84e-07	7955.ENSDARP00000003705,7955.ENSDARP00000049917,7955.ENSDARP00000067432,7955.ENSDARP00000075413,7955.ENSDARP00000080227,7955.ENSDARP00000082840,7955.ENSDARP00000084667,7955.ENSDARP00000085610,7955.ENSDARP00000117221	ube2na,trim35-27,ube2nb,trim55b,trim69,trim108,trim109,trim36,trim37
DRE-168643	Nucleotide-binding domain, leucine rich repeat containing receptor (NLR) signaling pathways	6	86	1.58	3.59e-06	7955.ENSDARP00000003705,7955.ENSDARP00000049917,7955.ENSDARP00000067432,7955.ENSDARP00000080227,7955.ENSDARP00000082840,7955.ENSDARP00000084667	ube2na,trim35-27,ube2nb,trim69,trim108,trim109
DRE-8934593	Regulation of RUNX1 Expression and Activity	4	19	2.06	1.27e-05	7955.ENSDARP00000013495,7955.ENSDARP00000056983,7955.ENSDARP00000116012,7955.ENSDARP00000116088	trim13,ftr69,ftr97,ftr79
DRE-8948747	Regulation of PTEN localization	4	19	2.06	1.27e-05	7955.ENSDARP00000013495,7955.ENSDARP00000056983,7955.ENSDARP00000116012,7955.ENSDARP00000116088	trim13,ftr69,ftr97,ftr79
DRE-6804758	Regulation of TP53 Activity through Acetylation	4	33	1.82	7.73e-05	7955.ENSDARP00000013495,7955.ENSDARP00000056983,7955.ENSDARP00000116012,7955.ENSDARP00000116088	trim13,ftr69,ftr97,ftr79
DRE-597592	Post-translational protein modification	11	1048	0.76	0.00025	7955.ENSDARP00000003705,7955.ENSDARP00000013495,7955.ENSDARP00000049917,7955.ENSDARP00000056983,7955.ENSDARP00000067432,7955.ENSDARP00000080227,7955.ENSDARP00000082840,7955.ENSDARP00000084667,7955.ENSDARP00000111803,7955.ENSDARP00000116012,7955.ENSDARP00000116088	ube2na,trim13,trim35-27,ftr69,ube2nb,trim69,trim108,trim109,smad2,ftr97,ftr79
DRE-844456	The NLRP3 inflammasome	4	48	1.66	0.00025	7955.ENSDARP00000049917,7955.ENSDARP00000080227,7955.ENSDARP00000082840,7955.ENSDARP00000084667	trim35-27,trim69,trim108,trim109
DRE-3108214	SUMOylation of DNA damage response and repair proteins	4	69	1.5	0.00086	7955.ENSDARP00000013495,7955.ENSDARP00000056983,7955.ENSDARP00000116012,7955.ENSDARP00000116088	trim13,ftr69,ftr97,ftr79
DRE-168256	Immune System	11	1364	0.65	0.0022	7955.ENSDARP00000003705,7955.ENSDARP00000007921,7955.ENSDARP00000049917,7955.ENSDARP00000056983,7955.ENSDARP00000067432,7955.ENSDARP00000075413,7955.ENSDARP00000080227,7955.ENSDARP00000082840,7955.ENSDARP00000084667,7955.ENSDARP00000085610,7955.ENSDARP00000117221	ube2na,trim25,trim35-27,ftr69,ube2nb,trim55b,trim69,trim108,trim109,trim36,trim37
DRE-8948751	Regulation of PTEN stability and activity	4	96	1.36	0.0025	7955.ENSDARP00000049917,7955.ENSDARP00000080227,7955.ENSDARP00000082840,7955.ENSDARP00000084667	trim35-27,trim69,trim108,trim109
DRE-1169408	ISG15 antiviral mechanism	3	46	1.56	0.0071	7955.ENSDARP00000003705,7955.ENSDARP00000007921,7955.ENSDARP00000067432	ube2na,trim25,ube2nb
DRE-937039	IRAK1 recruits IKK complex	2	14	1.9	0.0225	7955.ENSDARP00000003705,7955.ENSDARP00000067432	ube2na,ube2nb
DRE-975144	IRAK1 recruits IKK complex upon TLR7/8 or 9 stimulation	2	14	1.9	0.0225	7955.ENSDARP00000003705,7955.ENSDARP00000067432	ube2na,ube2nb
DRE-202424	Downstream TCR signaling	2	18	1.79	0.033	7955.ENSDARP00000003705,7955.ENSDARP00000067432	ube2na,ube2nb
DRE-2173795	Downregulation of SMAD2/3:SMAD4 transcriptional activity	2	18	1.79	0.033	7955.ENSDARP00000025140,7955.ENSDARP00000111803	trim33,smad2
DRE-450321	JNK (c-Jun kinases) phosphorylation and activation mediated by activated human TAK1	2	18	1.79	0.033	7955.ENSDARP00000003705,7955.ENSDARP00000067432	ube2na,ube2nb
DRE-162582	Signal Transduction	10	1679	0.52	0.038	7955.ENSDARP00000013495,7955.ENSDARP00000025140,7955.ENSDARP00000049917,7955.ENSDARP00000056983,7955.ENSDARP00000080227,7955.ENSDARP00000082840,7955.ENSDARP00000084667,7955.ENSDARP00000111803,7955.ENSDARP00000116012,7955.ENSDARP00000116088	trim13,trim33,trim35-27,ftr69,trim69,trim108,trim109,smad2,ftr97,ftr79
DRE-168249	Innate Immune System	7	839	0.66	0.038	7955.ENSDARP00000003705,7955.ENSDARP00000049917,7955.ENSDARP00000056983,7955.ENSDARP00000067432,7955.ENSDARP00000080227,7955.ENSDARP00000082840,7955.ENSDARP00000084667	ube2na,trim35-27,ftr69,ube2nb,trim69,trim108,trim109
DRE-450302	Activated tak1 mediates p38 mapk activation	2	22	1.7	0.0405	7955.ENSDARP00000003705,7955.ENSDARP00000067432	ube2na,ube2nb
DRE-212436	Generic Transcription Pathway	6	631	0.72	0.0447	7955.ENSDARP00000013495,7955.ENSDARP00000025140,7955.ENSDARP00000056983,7955.ENSDARP00000111803,7955.ENSDARP00000116012,7955.ENSDARP00000116088	trim13,trim33,ftr69,smad2,ftr97,ftr79
